# Supplementary material for: Impact of Alkanediols on Stratum Corneum Lipids and Triamcinolone Acetonide Skin Penetration
Source: Pharmaceutics. 2021 Sep 11;13(9):1451. doi: 10.3390/pharmaceutics13091451 (PMC8469070; doi:10.3390/pharmaceutics13091451)
Supplement: Supplementary file 1 [file pharmaceutics-13-01451-s001.zip]

Archive with 1 entries (1 files):
- pharmaceutics-1317008-SI.pdf
